# Supplementary material for: Tsetse Immune System Maturation Requires the Presence of Obligate Symbionts in Larvae
Source: PLoS Biol. 2011 May 31;9(5):e1000619. doi: 10.1371/journal.pbio.1000619 (PMC3104962; doi:10.1371/journal.pbio.1000619)
Supplement: Table S1 — Primers used for quantitative real-time PCR. (0.02 MB XLS) [file pbio.1000619.s001.xls]

## Sheet: Sheet1
	Gene	qRT-PCR primer sets	Tm (°C)
	attacin	F - 5'-ATGCCAACCTCTTCAACGAC-3'	55
		R - 5'-CGTAACCTAAGCCTCCACCA-3'	56
	cecropin	F - 5'-AGAGCGAAGCTGGTTGGTTA-3'	56
		R - 5'-GCAACATTTGCTGCTTGGTTG-3'	56
	defensin	F - 5'-GCACGAGGAAACAGTCAACA-3'	56
		R - 5'-CAGTAACGGCAACAGCACAT-3'	56
	tep2	F - 5'-TGCTATCGTGGCAGACAAAG-3'	55
		R - 5'-ATACAGAGTGGCGGGAACTG-3'	56
	tep4	F - 5'-CTGGGCATTACAGCAGACAA-3'	55
		R - 5'-CGGAATAAGGCAAACGGATA-3'	52
	PPO	F - 5'-ATGGTATGTGCGGGAACTTT-3'	54
		R - 5'-CCTTTCAGCCTGAGAACTGC-3'	55
	iNOS	F - 5'-GCTCTCAAGGCTCAGGATG-3'	55
		R - 5'-CTTGCCAGAAAGATCGGAATG-3'	54
	serpent	F - 5'-ATGGCTGCTTAACGCTATGC-3'	56
		R - 5'-GCCTGCTCAAATTGCTTAACG-3'	55
	lozenge	F - 5'-GAGGCAACTTGTAGAGGATATGG-3'	55
		R - 5'-CGCTATGGTCACCGTCAAAG-3'	56
	fliC	F - 5'-GAAGGTGTGATTTCTACGGGCAAAG-3'	54
		R - 5'-GCGACTGGCTCAGGTTGGC-3'	55
	groEL	F - 5'-CAGAGGATATCGAAGGTGAA-3'	55
		F - 5'-CCTGGAGCTTTTACTGCGG-3'	55
	beta-tubulin	F - 5'-CCATTCCCACGTCTTCACTT-3'	55
		R - 5'-GACCATGACGTGGATCACAG-3'	55
